# Supplementary material for: Simultaneous Multi-Organ Metastases from Chemo-Resistant Triple-Negative Breast Cancer Are Prevented by Interfering with WNT-Signaling
Source: Cancers (Basel). 2019 Dec 17;11(12):2039. doi: 10.3390/cancers11122039 (PMC6966654; doi:10.3390/cancers11122039)
Supplement: Supplementary file 1 [file cancers-11-02039-s001.zip › cancers-631322-suppl-final2/Copy of Image J Western Analyses ICG paper-1.xlsx]

## Sheet: MDA (2)
File	Lane	1	2	3	Average	Stdev
Beta actin_ed	1	33973.5	35174.8	30992.7	33380.3	2153.24
	2	37409	38694.3	34433.7	36845.7	2185.41
c myc_ed	1	49113.9	47511.2	50552.4	49059.2	1521.36
	2	34576.5	36263.4	35895.7	35578.5	887.034
cMyc MDA157 _ed	1	41579.1	41249.1	40842.1	41223.5	369.17
	2	30092.2	30282.9	30010.6	30128.6	139.743
mda 157 Axin2 _ed	1	43434.9	48644.8	42572.4	44884	3285.32
	2	32076.2	35352.3	31333.3	32920.6	2138.46
mda 157 Axin2 6038_eed	1	46858.5	49826.5	49000.6	48561.9	1531.86
	2	29665	31659.1	31199.9	30841.3	1044.28
mda 157 PCNA 6038_ed	1	20240.6	20061.2	22246.7	20849.5	1213.35
	2	9288.52	9236.52	10373.1	9632.7	641.695
mda 157 total bcatenin_ed	1	34572.2	39726	39531.2	37943.1	2920.94
	2	31093.3	36087.6	35422.6	34201.2	2711.96
mda 157 total beta catenin _ed	1	34194.4	31380.5	35194.7	33589.9	1977.65
	2	34129.8	31179.4	34805.5	33371.5	1928.29
MDA157 Active beta cat_ed	1	72642.6	91032.4	69602.5	77759.2	11595.1
	2	19285.4	16732.5	16563	17527	1525.2
MDA157 Active beta cat_ed1	1	16596.5	16752.3	17207.1	16852	317.255
	2	4361.83	5372.8	4518.78	4751.14	544.066
MDA157 c myc 6038 _ed	1	46480.6	44835.3	44029.1	45115	1249.47
	2	33838.1	32992.1	32598.4	33142.8	633.455
MDA157 cyclinD1 _ed	1	17063.1	16946.2	17078.2	17029.2	72.2419
	2	6412.27	6526.68	6524.68	6487.88	65.4872
MDA157 HMGA2_ed	1	22946.3	21772.2	22995.8	22571.4	692.585
	2	15424	14622.8	15379.1	15142	450.145
MDA157 PCNA_ed	1	36572.6	37020.3	36689.1	36760.7	232.281
	2	25908.8	25811.6	25593.6	25771.4	161.379

## Sheet: MDA
File	Lane	1	2	3	Average	Stdev
Axin MDA 231	1	35275.3	36173	37108.1	36185.5	916.478
	2	12818	13126.7	12769.9	12904.8	193.624
Axin MDA 231 222	1	32605.8	31735.7	36100.9	33480.8	2310.41
	2	8028.77	7342.87	7796.77	7722.81	348.881
axin2 MDA231 and MDA157_ed	1	54725.4	54251.6	55369.3	54782.1	561.005
	2	25077.9	25539	25307.2	25308.1	230.562
beta actin MDA231 222_ed	1	45280.4	44533.2	45762.7	45192.1	619.491
	2	49464.1	49042.7	50326.1	49611	654.229
cmyc mda_ed	1	13801.9	17434.2	16936.1	16057.4	1969.13
	2	5376.63	6266.7	6275.82	5973.05	516.536
CyclinD1 mda JA1_ed	1	17164.3	16939	16646	16916.4	259.883
	2	2727.96	2627.96	2616.55	2657.49	61.2962
HMAG2 mda231_ed	1	25989.2	22933.4	24106.8	24343.1	1541.55
	2	7646.76	6587.62	8125.44	7453.28	786.957
Non phospho Beta catenin mda231_ed	1	36944.8	40302	41420.4	39555.7	2329.29
	2	16624	17923.9	17544.8	17364.2	668.521
PCNA MDA231 and MDA157_ed	1	35977.5	37436.6	38850.8	37421.6	1436.68
	2	18288.8	19273.2	19454.2	19005.4	627.166
PCNA mda231_ed	1	24849.3	26693.6	27626.2	45004498	1413.19
	2	9098.57	10118.2	10324.6	9847.15	656.45
Total Beta catenin ctr icg_ed	1	32156.8	30157	32522.4	31612.1	1273.29
	2	31187.8	29342.7	31592	30707.5	1199.1
Total beta catenin_ed	1	48475.3	52801.8	58416	53231	4984.27
	2	38743.6	42041.2	45691.2	42158.7	3475.27

## Sheet: HCI2
File	Lane	1	2	3	Average	Stdev
beta actin HCI-2 JA_ed	1	42411.2	39771.5	40650.6	40944.4	1344.2
	2	35122.6	33606	33599	34109.2	877.6
Beta actin HCI-2_ed	1	32225.7	33077.6	33007.4	32770.2	472.895
	2	40383.8	42120.5	40389.7	40964.7	1001
Beta Actin HCI2_ed2	1	35737.8	36751.3	36841.2	36443.4	612.789
	2	40901.1	42533.2	42223.2	41885.8	866.788
cmyc HCI-2_ed	1	33143.2	34248.1	32553	33314.7	860.482
	2	23566.1	24498.3	23186.9	23750.4	674.865
CyclinD1 HCI2_ed	1	20643.6	20539.9	20802.9	20662.1	132.475
	2	9656.24	9382	9647.82	9562.02	155.962
HCI2 Axin2_ed	1	49559.6	43256.8	44541.5	45786	3330.62
	2	22245.1	19578.9	19902.5	20575.5	1454.97
HCI2 HMGA2_ed	1	24316.9	24374.5	24247	24312.8	63.8307
	2	4029.93	3992.1	4019.35	4013.79	19.5161
Non p beta catenin HCI-2 222_ed	1	21201.7	22143	23199.7	22181.5	999.531
	2	8952.41	9505.24	10275.6	9577.73	664.543
PCNA HCI-2_ed	1	26897.8	26854.5	29364	27705.4	1436.53
	2	19677.5	19480.1	20851.3	20003	741.299
Total beta catenin hci-222_ed	1	43675.4	43204.8	44807.4	43895.9	823.706
	2	33854.3	32900.5	34569.9	33774.9	837.536

## Sheet: HCI10
File	Lane	1	2	3	Average	Stdev
ACTIVE BETA CATENIN HCI10_ed	1	47992.1	48699.2	49084.1	48591.8	553.868
	2	23317.3	23919.8	24203.2	23813.4	452.413
Axin2_ed	1	38267.1	43168.9	40566.1	40667.4	2452.46
	2	28158.1	31101.6	29125.1	29461.6	1500.34
cyclinD1 HCI10_ed	1	27139.8	26875.3	26207.6	26740.9	480.382
	2	14648.9	14308.4	13773.4	14243.6	441.352
HCI10 beta actin_ed	1	35466.1	37388.8	38213.2	37022.7	1409.68
	2	33338.5	34714.2	35282.5	34445	999.555
HCI10 cmyc_ed	1	67571.9	65875.7	64771.1	66072.9	1410.77
	2	31460.8	30412.4	31768.5	31213.9	710.948
HMGA2 HCI10_ed	1	26514.7	28376.4	25565.5	26818.9	1429.94
	2	19292.4	20448.9	18747.5	19496.3	868.844
PCNA hci10_ed	1	37609.3	37407.9	37026.6	37347.9	295.945
	2	12234.1	12520.9	12146.8	12300.6	195.728
total beta catenin hci10_ed	1	46921.3	46720.6	45120.5	46254.2	986.885
	2	45389	45400.7	44030.3	44940	787.851
